# Supplementary material for: Polyclonal Antibodies Derived from Transchromosomic Bovines Vaccinated with the Recombinant F1-V Vaccine Increase Bacterial Opsonization In Vitro and Protect Mice from Pneumonic Plague
Source: Antibodies (Basel). 2023 May 8;12(2):33. doi: 10.3390/antib12020033 (PMC10204441; doi:10.3390/antib12020033)
Supplement: Supplementary file 1 [file antibodies-12-00033-s001.zip]

Archive with 1 entries (1 files):
- antibodies-2306077-supplementary.pdf
